# Supplementary material for: Network Pharmacology Analysis and Experimental Validation of Kaempferol in the Treatment of Ischemic Stroke by Inhibiting Apoptosis and Regulating Neuroinflammation Involving Neutrophils
Source: Int J Mol Sci. 2022 Oct 21;23(20):12694. doi: 10.3390/ijms232012694 (PMC9604352; doi:10.3390/ijms232012694)
Supplement: Supplementary file 1 [file ijms-23-12694-s001.zip]

Archive with 3 entries (3 files):
- Supplementary Figures.pdf
- Supplementary Table S1:146 GO terms.xlsx
- Supplementary Table S2:24 KEGG enrichment pathways.xlsx
